# Supplementary material for: Malaysian Parents’ Willingness to Vaccinate Their Children against COVID-19 Infection and Their Perception of mRNA COVID-19 Vaccines
Source: Vaccines (Basel). 2022 Oct 25;10(11):1790. doi: 10.3390/vaccines10111790 (PMC9693578; doi:10.3390/vaccines10111790)
Supplement: Supplementary file 1 [file vaccines-10-01790-s001.zip]

Archive with 1 entries (1 files):
- vaccines-1994424-supplementary.pdf
